# Supplementary material for: Easy Handling and Cost-Efficient Processing of a Tb3+-MOF: The Emissive Capacity of the Membrane-Immobilized Material, Water Vapour Adsorption and Proton Conductivity
Source: Nanomaterials (Basel). 2022 Dec 8;12(24):4380. doi: 10.3390/nano12244380 (PMC9784928; doi:10.3390/nano12244380)
Supplement: Supplementary file 1 [file nanomaterials-12-04380-s001.zip]

Archive with 1 entries (1 files):
- nanomaterials-2032994-supplementary-v2.pdf
